# Supplementary material for: Transcriptomic comparison of primary human lung cells with lung tissue samples and the human A549 lung cell line highlights cell type specific responses during infections with influenza A virus
Source: Sci Rep. 2022 Nov 29;12:20608. doi: 10.1038/s41598-022-24792-4 (PMC9709075; doi:10.1038/s41598-022-24792-4)
Supplement: Supplementary file 10 — Supplementary Table S1. [file 41598_2022_24792_MOESM10_ESM.xlsx]

## Sheet: Fig1A_592_genes
WASH7P
NADK
THAP3
PNRC2
RUNX3
SRSF4
NKAIN1
AL138787.2
STK40
ZC3H12A
RRAGC
NASP
LINC01359
MIER1
AC104837.2
GNG5
MCOLN2
SH3GLB1
GTF2B
PTGES3P1
GBP7
MFSD14A
SLC16A4
AL603832.3
PPM1J
NBPF7
AC239800.3
HIST2H2AA3
HIST2H2BE
PLEKHO1
PRPF3
RFX5
SLC27A3
CHRNB2
FAM189B
SEMA4A
AIM2
SLAMF1
AL121985.1
SLAMF7
DEDD
SFT2D2
TBX19
CCDC181
AL139142.1
ANKRD45
RABGAP1L
RGL1
SWT1
RGS1
CDC73
CFH
CFHR3
DENND1B
AL512306.3
AL512306.2
ELK4
RAB29
FAM72A
SRGAP2
IKBKE
FAM71A
BATF3
RPS6KC1
AIDA
LGALS8
AL390728.5
UBXN2A
NRBP1
GALM
SOS1
PLEKHH2
AC092650.1
B3GNT2
TIA1
NAGK
NAT8B
VAMP5
ST3GAL5
NEURL3
FOXD4L1
AC012363.1
RALB
RAB3GAP1
RBM43
ARL6IP6
GPD2
TANK
AC009299.3
KCNH7
LRP2
SSB
CASP8
CCNYL1
BARD1
TMBIM1
WDFY1
SPHKAP
TRIP12
AC009949.1
INPP5D
GRIP2
KAT2B
TTC21A
LIMD1
CCR3
ITIH4
AC006254.1
TMEM110-MUSTN1
TMEM110
ARHGEF3
HESX1
EIF4E3
C3orf38
NSUN3
BBX
CD47
ATG3
CD80
DNAJC13
XRN1
PLSCR4
PLCH1
TIPARP
CCNL1
LINC02068
MFN1
DGKG
AC072022.2
TNK2-AS1
AC024560.1
FAM53A
CPEB2
CD38
AC006160.1
AC104662.2
ARAP2
RHOH
AC116049.2
STAP1
UBA6
CDKL2
PPEF2
AC112719.2
CXCL9
CXCL13
PRDM8
RASGEF1B
AC116631.1
HPSE
FAM175A
AFF1
INTS12
MCUB
C4orf32
LARP7
CAMK2D
SCLT1
LINC00499
IL15
OTUD4
MMAA
RAPGEF2
ANXA10
VEGFC
ACSL1
PAPD7
AC010491.1
LIFR
RICTOR
CARD6
ANXA2R
IL31RA
GPBP1
ELOVL7
TMEM171
GLRX
CAST
STARD4
TMED7-TICAM2
LVRN
LMNB1
C5orf15
HTR4
ADRB2
RBM22
TIMD4
HAVCR1
MAT2B
C5orf58
SERPINB1
SERPINB9
FAM8A1
DEK
C6orf62
AL645929.1
MICD
TRIM31
HCG27
LTA
ABHD16A
AL662899.1
AL662899.2
C4A-AS1
PPP1R2P1
UHRF1BP1
KIF6
UBR2
CD2AP
PAQR8
FAM135A
MB21D1
DOPEY1
AKIRIN2
EPHA7
AL080314.2
NR2E1
CEP57L1
CD164
SLC22A16
RNF217
AKAP7
SLC2A12
AL591397.1
PEX3
PHACTR2
AL049844.1
PLAGL1
RAET1E
DYNLT1
AL078604.2
CHST12
C1GALT1
SCIN
IGF2BP3
SNX10
AC004988.1
PSMA2
BLVRA
ANKIB1
ASB4
STAG3
PSMC2
ATXN7L1
COG5
SLC26A4-AS1
SLC26A4
AC018638.4
C7orf49
CNOT4
NUP205
MKRN1
GSTK1
TCAF2
AC099548.2
AC006974.1
AC073111.4
DEFB1
AC100849.1
PPP3CC
PPP2R2A
CHRNA2
AC007991.3
AC007991.4
IDO2
SNTG1
CLVS1
AC025524.2
VCPIP1
HNF4G
AC083837.1
IMPA1
RIPK2
NBN
DECR1
AC010834.1
PLEKHF2
RNF19A
AP001574.1
BAALC-AS2
RIMS2
NUDCD1
EBAG9
DERL1
JAK2
INSL6
RIC1
IFNW1
IFNA14
IFNA13
IFNA2
IFNA8
IFNA1
BAG1
GCNT1
FRMD3
NTRK2
GOLM1
SEMA4D
FAM120AOS
AAED1
STX17
ERP44
GRIN3A
AL162414.1
KIAA1958
TMEM268
STOM
DENND1A
MVB12B
ZBTB43
SETX
LARP4B
AL450322.2
USP6NL
CACNB2
NSUN6
ARL5B
DNAJC1
ABI1
YME1L1
ACBD5
RTKN2
PPA1
AGAP5
SH2D4B
LIPM
ANKRD22
TNKS2-AS1
TNKS2
MYOF
BLNK
AC136475.1
AC136475.5
ASCL2
HBG2
CNGA4
SCUBE2
DENND5A
PLEKHA7
SAA4
HPS5
ANO5
MUC15
ACP2
AGBL2
AP000442.2
AP000640.2
NXF1
PLA2G16
POLA2
RELA
AP5B1
RAD9A
AP002992.1
CPT1A
UVRAG
KCTD14
NDUFC2-KCTD14
PANX1
FUT4
PIWIL4
ENDOD1
FAM76B
MAML2
BIRC2
TMEM123
ZC3H12C
ARHGAP20
USP28
SIDT2
AP000757.1
TMPRSS4-AS1
GRAMD1B
PARP11
AC005833.3
LAG3
NECAP1
CD69
BCL2L14
ARNTL2
SMCO2
AC004241.1
CCDC184
TESPA1
BAZ2A
NEMP1
STAC3
USP15
HELB
IFNG
LINC02384
FGD6
EID3
WASHC4
HNF1A-AS1
UBC
SPATA13_1
PARP4
USPL1
BRCA2
CCNA1
NHLRC3
ELF1
SLC25A30
LGMNP1
ACOD1
MYCBP2
GPR180
AL138694.1
CHD8
TOX4
TINF2
GZMB
SNX6
PSMA6
L2HGDH
CDKL1
SAV1
TMX1
LINC00640
GCH1
PSMA3
ZFYVE26
RGS6
ENTPD5
LIN52
VRTN
SNW1
LGMN
CCNK
AL157871.2
WDR25
EXOC3L4
GANC
DUOX2
DUOXA2
SPPL2A
LYSMD2
UNC13C
LACTB
RAB8B
CSNK1G1
TRIP4
AC027228.3
PSMA4
STARD5
EFL1
ADAMTSL3
HAPLN3
TTC23
MEF2A
AC005736.2
RMI2
AC099489.1
TXNDC11
RBBP6
NUPR1
AC009133.1
MVP
TMEM219
ZNF267
AC142381.4
ABCC11
PAPD5
AC007608.3
MT1M
FBXL8
CTRL
SMPD3
KARS
DNAAF1
AC129507.1
AC004771.1
SLC52A1
AC087500.1
SCIMP
RNASEK-C17orf49
NOS2
CCL7
AC022916.1
SLFN5
AC060766.7
SLFN13
SLFN12L
AC015911.3
RDM1
CCL4
CCL3L1
DDX52
TBC1D3C
MLLT6
AC080112.2
AC007993.3
LSM12
ARHGAP27
KPNB1
UBE2Z
VEZF1
RNF43
2004-09-01
BRIP1
MAP2K6
SSTR2
H3F3B
UBALD2
AANAT
AC110285.1
HEXDC
SMCHD1
RAB12
AP005264.6
C18orf8
RNF138
GAREM1
DCC
LINC01539
MALT1
CNDP2
ANKRD24
CDKN2D
ADGRE5
RAB8A
AC008894.2
JAK3
ATP13A1
ZNF101
FFAR2
ZBTB32
LRFN1
CXCL17
AC115522.1
ZNF224
NAPA-AS1
NUP62
VSIG10L
AC245884.11
KIR2DL4
KIR3DL1
C20orf141
PTPRA
SIGLEC1
PANK2
AL121892.1
RIN2
TGIF2-C20orf24
PLCG1-AS1
CD40
ELMO2
NCOA3
B4GALT5
AL357033.3
RBM11
USP25
C21orf91
MIR155HG
MAP3K7CL
MORC3
AGPAT3
AC008079.1
USP41
FAM230B
ASPHD2
CCDC117
RTCB
FBXO7
APOBEC3C
AL022318.4
APOBEC3H
AL022238.4
SELENOO
SCO2_2
DHRSX
ZBED1
MSL3
ACOT9
AC131011.1
SAT1
CXorf21
AMER1
DIAPH2-AS1
LRCH2
LINC01285
CUL4B
C1GALT1C1
THOC2
ELF4
FIRRE
SLITRK2
CSAG2
CSAG1
ABCD1

## Sheet: Fig1A_468_genes
AL645608.8
HES4
ISG15
AGRN
FBXO6
ANO7L1
IL22RA1
TMEM50A
AL445490.2
IFI6
AL445490.1
PHACTR4
RNF19B
ADPRHL2
TESK2
PIK3R3
MOB3C
LINC01358
CYP2J2
IFI44L
IFI44
GBP3
GBP1
GBP2
GBP4
GBP5
GBP1P1
FNDC7
MOV10
AC241585.2
LINC01138
APH1A
ADAMTSL4-AS1
MCL1
AL450992.1
ADAR
RUSC1
DAP3P1
OR6K5P
IFI16
USF1
AL592295.3
BLZF1
SELL
KIAA0040
ANGPTL1
SMG7
CDK18
CR1L
ATF3
AL591895.1
ACTN2
LINC00487
NRIR
CMPK2
RSAD2
OTOF
RASGRP3
EIF2AK2
PNPT1
NAT8
ALMS1P1
ARID5A
IL1RN
SAP130
NMI
GCG
IFIH1
AC009948.1
STAT1
SPATS2L
CFLAR
CASP10
RUFY4
CXCR2P1
DNPEP
AC009950.1
SP110
SP140
SP140L
SP100
AC010149.1
AC105749.1
TRANK1
MYD88
CSRNP1
XIRP1
TREX1
SHISA5
UBA7
PARP3
DCP1A
SIDT1
PLA1A
PARP9
DTX3L
PARP14
ACKR4
PLSCR2
PLSCR1
LINC00880
TNFSF10
AC092920.1
GNB4
LAMP3
YEATS2
RTP4
RUBCN
FYTTD1
LAP3
PI4K2B
AC021180.1
BTC
ART3
CXCL10
CXCL11
SCARB2
PPM1K
AC107067.1
HERC6
HERC5
NCOA4P2
DAPP1
LINC01378
C4orf33
SMARCA5
FNIP2
DDX60
DDX60L
IRF2
AC099343.3
TLR3
SLC12A7
LINC02100
DROSHA
PDZD2
AC025171.1
PARP8
SCAMP1-AS1
ERAP1
AC116347.1
C5orf56
AC116366.1
IRF1
JADE2
AL357054.4
RIPK1
GMPR
RIPOR2
TRIM38
BTN3A1
BTN3A3
HLA-F
HLA-V
HLA-J
TRIM26
HLA-E
HLA-C
HLA-B
MICB
TNF
MPIG6B
CFB
C4A
C4B
C4B-AS1
CYP21A2
HLA-DOB
TAP2
PSMB8
PSMB9
TAP1
TAPBP
BAK1
ETV7
PXT1
PANDAR
FGD2
CMTR1
GTPBP2
FAM46A
GABRR1
DDO
FAM26F
NCOA7
TNFAIP3
STX11
SYTL3
TAGAP
DLL1
USP42
NFE2L3
NOD1
NT5C3A
ZNF107
SAMD9
SAMD9L
TRIM56
CCDC71L
TMEM140
ZC3HAV1
PARP12
GIMAP4
GIMAP2
NUB1
WDR86
PAXIP1-AS2
CLDN23
PDGFRL
TNFRSF10A
RNF122
IDO1
IL7
AC105202.1
LY6E
GSDMD
PARP10
CD274
PDCD1LG2
IFNB1
DDX58
DNAJA1
CHMP5
PAX5
RORB
TLE4
SUSD3
TDRD7
TRIM14
TOR1B
TRAF2
KLF6
IL15RA
OPTN
MASTL
RET
IFIT2
IFIT3
IFIT1B
IFIT1
IFIT5
PCGF5
CPEB3
SLC25A28
NT5C2
ITPRIP
DUSP5
ACSL5
CASP7
IFITM2
IFITM1
IFITM3
IRF7
TRIM21
TRIM34
TRIM5
TRIM22
PRRG4
LMO2
MDK
AMBRA1
SMTNL1
UBE2L6
SERPING1
AP001258.1
FAM111A
PATL1
SLC15A3
RARRES3
HRASLS2
PYGM
BATF2
UNC93B1
AP000808.1
IL18BP
BIRC3
CASP4
CASP1
CARD16
SLC6A12
NDUFA9
TAPBPL
TEX49
RHEBL1
CSRNP2
STAT2
RBMS2
STAT6
PLEKHG7
CDK17
USP30-AS1
TRAFD1
OAS1
AC004551.1
OAS3
OAS2
OASL
EPSTI1
PHF11
STK24
TNFSF13B
LRP10
THTPA
PSME1
PSME2
RNF31
IRF9
NPAS3
BAZ1A
AL133163.1
SAMD4A
MAX
TMEM229B
SPTLC2
C14orf159
IFI27
SLC25A47
WARS
ZBTB42
ATP10A
SPTBN5
EHD4
TMEM62
TRIM69
C15orf48
SQOR
PML
WHAMM
ISG20
AC108134.2
SOCS1
IL27
N4BP1
AC007728.2
CYLD
MT2A
CETP
NLRC5
CX3CL1
TRADD
EXOC3L1
AC040162.1
PSMB10
MLKL
AC105411.1
RILP
ANKFY1
XAF1
FBXO39
MYH3
LGALS9
AC116407.2
CCL8
SLFN12
HEATR9
AC015849.1
CCL5
CNP
DHX58
STAT3
IFI35
TMEM106A
CALCOCO2
C17orf67
TRIM25
TLK2
UNK
RHBDF2
LGALS3BP
RNF213
AC124319.2
CD7
SECTM1
L3MBTL4
MEP1B
TCF4
PMAIP1
ZCCHC2
CNDP1
TICAM1
C19orf66
CACNA1A
HSH2D
CCDC194
BST2
BISPR
AC079466.1
IFNL3
IFNL2
IFNL1
LGALS17A
AC005515.1
AC093063.1
AKT2
CEACAM1
LYPD5
NECTIN2
BLOC1S3
PRKD2
SLC8A2
NAPA
PLEKHA4
TULP2
AC026803.2
FLT3LG
MED25
PTOV1-AS1
IL4I1
NAPSB
KLKP1
ZNF702P
CACNG8
NRSN2-AS1
RBCK1
PSMF1
GNRH2
AL356414.1
RRBP1
TGIF2
TLDC2
SAMHD1
CTNNBL1
TOP1
STAU1
ZNFX1
KCNB1
RNF114
ZBP1
OGFR
HELZ2
MX2
MX1
AP001610.1
SLC37A1
BCL2L13
TUBA8
USP18
HIRA
SFI1
RFPL3S
APOL6
Z95114.3
APOL3
APOL4
APOL2
APOL1
GTPBP1
AL021707.3
APOBEC3A
APOBEC3F
APOBEC3G
CACNA1I
TTC38
SCO2_1
TYMP
ODF3B
KLHDC7B
MAPK8IP2
ACE2
CXorf38
USP11
GRIPAP1
HDX
ARMCX1
FAM122C
FMR1
CSAG3
MT-RNR1

## Sheet: Fig1A_503_genes
TNFRSF14
LINC00982
PRDM16
SPSB1
CASZ1
AL139423.1
C1orf167
TNFRSF1B
CNR2
THEMIS2
AL136115.2
LCK
AZIN2
DLGAP3
MAP7D1
AL139260.2
SLC6A9
AL136985.3
JUN
ERICH3
AC097059.1
CSF1
C1orf162
KCND3
AC244669.1
LINC00623
FCGR1B
ANKRD35
AC242842.1
SV2A
SF3B4
CTSS
NUP210L
HAX1
TDRD10
SHC1
RUSC1-AS1
IGSF8
NHLH1
TSTD1
FCGR2A
AL590385.2
HSPA6
ADCY10
AL023755.1
SHCBP1L
PPFIA4
NFASC
PROX1
TMEM63A
RNA5S9
TSNAX-DISC1
RGS7
ALKAL2
AC079779.2
GRHL1
AC016907.2
AC006369.1
SLC8A1
AC083949.1
HAAO
PRKCE
AC007389.1
EGR4
AC073263.1
HK2
RNF103-CHMP3
LINC01918
MAP3K19
AC007750.1
FAP
RFTN2
B3GNT7
RAMP1
CNTN4
CPNE9
IL17RE
IL17RC
IRAK2
CAND2
TRIM71
LINC02033
MOBP
LARS2
PFKFB4
QRICH1
CCDC36
SELENOK
ATXN7
AC096888.1
POPDC2
HCLS1
PARP15
HEG1
RAB43
ISY1-RAB43
AC069528.2
IL12A-AS1
SST
MB21D2
LINC00885
MSX1
HMX1
FAM184B
DCAF4L1
ATP10D
AC109927.1
NOCT
SMARCA5-AS1
AC097372.1
CTSO
LINC02365
KLKB1
FBXL7
UGT3A2
SLC1A3
AC008957.1
OSMR
GCNT4
CMYA5
MEF2C
ERAP2
SLCO4C1
CDO1
IL13
EGR1
TMEM173
TCOF1
MYOZ3
AC022217.2
AC022217.1
AC022217.3
AC008663.2
ARL10
GPRIN1
COL23A1
LY86
ID4
BTN2A1
MICE
HLA-H
HLA-K
HLA-A
HLA-L
PPP1R18
PSORS1C2
HCP5
CYP21A1P
AL669918.1
PSMB8-AS1
BRD2
GGNBP1
GRM4
PRPH2
PTCRA
MAD2L1BP
NFKBIE
DDX43
CRYBG1
ENPP3
AL357060.3
RAET1L
AL138733.1
MICALL2
INTS1
AP5Z1
TNRC18
RSPH10B
AC005682.1
AC005082.1
CRHR2
AMPH
GLI3
PHKG1
SEMA3D
AC005156.1
TSC22D4
ACHE
SLC26A5
AC007384.1
CPED1
GRM8
FAM180A
PTN
RAB19
EPHA1
ZNF777
KBTBD11-OT1_1
AC107959.1
AC107959.2
NKX3-1
HTRA4
AC022034.2
SNX31
EXT1
AC104316.2
TG
WISP1
C8orf31
ZC3H3
GRINA
LINC00032
MAMDC2-AS1
KLF4
SLC25A25
PHYHD1
IDI2-AS1
GATA3
KIAA1217
AL117336.1
EGR2
MYOZ1
AC010997.3
AL136982.4
CH25H
SLC16A12
LINC00865
CYP2C8
PIK3AP1
ELOVL3
NFKB2
PSD
SORCS1
AL360181.5
PHRF1
IGF2-AS
OR52K2
OR52K3P
UBQLNL
MRPL17
MRVI1
AC116535.2
SAA2-SAA4
SAA2
LDHC
SPTY2D1-AS1
CCDC73
ABTB2
TRIM44
C11orf96
AC090559.1
TMEM109
TMEM132A
BEST1
LRRN4CL
MARK2
ARL2-SNX15
NAALADL1
OVOL1
CTSW
TSGA10IP
KDM2A
TCIRG1
MMP13
DRD2
CEP164
FXYD6
OAF
POU2F3
IQSEC3
SLC6A13
IFFO1
C1R
ETV6
PLBD1-AS1
COL2A1
FKBP11
OR7E47P_1
GPR84
IL23A
MARS
LGR5
AC027288.3
AC084879.1
MYO1H
SH2B3
HCAR2
HCAR3
CCDC62
DHX37
PSME2P2
REM2
AL135999.1
FITM1
AL136295.5
REC8
NFKBIA
SIX1
ZFP36L1
ACTN1-AS1
SLC10A1
AC005225.2
RPS6KL1
FOS
IRF2BPL
LINC02288
LINC02328
GPR68
SYNE3
AL118558.1
RN7SL472P
NDUFB4P11
AKT1
AC087457.1
AC018362.1
PATL2
B2M
AC025580.1
AC025580.2
SHC4
AC023906.5
C2CD4A
AC069368.1
IGDCC3
DNAJA4
AC013391.2
AC015660.3
BICDL2
AC108134.3
BCAR4
VWA3A
UBFD1
ERN2
ARHGAP17
AC133552.2
IL4R
GSG1L
AC093249.2
FBXL19
SETD1A
AC135050.3
ZNF668
TRIM72
NKD1
NOD2
NUP93
RRAD
PRMT7
IL34
PKD1L3
BCO1
TUSC5
SCARF1
HIC1
CXCL16
ZMYND15
CHRNB1
CD68
TMEM88
HES7
DNAH9
KRT17P2
AC015688.5
AC005899.8
AC090283.1
GAST
KLHL10
NKIRAS2
STAT5A
COASY
LINC00671
DBF4B
MYL4
HOXB4
WFIKKN2
AC015912.3
CUEDC1
TSPOAP1
TEX14
LINC01476
SNHG25
PECAM1
ABCA9
CDC42EP4
MGC16275
KIF19
CD300A
SPHK1
UBE2O
C17orf99
SOCS3
CYTH1
AC124319.1
PPP1R27
SLC16A3
GATA6
DTNA
PSTPIP2
AC091020.1
LIPG
AC036176.1
MIER2
SBNO2
REXO1
JSRP1
AC005258.1
C19orf35
GNG7
GNA15
MFSD12
C19orf71
ATCAY
NMRK2
GTF2F1
AC011491.1
TNFSF14
ADGRE1
PRAM1
ZNF560
S1PR2
ICAM1
ICAM4
ELAVL3
JUNB
NFIX
IER2
ZSWIM4
AKAP8L
CIB3
IL12RB1
IFI30
LRRC25
ZNF737
ZNF536
HPN-AS1
HAMP
AC012617.1
IFNL3P1
IFNL4
ZFP36
CNTD2
SERTAD1
SERTAD3
CD79A
RABAC1
PLAUR
CBLC
RELB
ZNF296
FOSB
PTGIR
DACT3
DACT3-AS1
BBC3
CCDC9
INAFM1
DHX34
KPTN
ZNF541
BICRA
TPRX1
PLA2G4C
CARD8-AS1
PPP1R15A
AC008687.1
TSKS
KLK10
ZNF880
ZNF888
TARM1
NLRP9
ZNF787
ZNF444
C19orf18
SIRPB2
OXT
MIR663AHG
CNBD2
DLGAP4-AS1
SLA2
TGM2
KIAA1755
BPI
RBPJL
CASS4
STX16
MRGBP
OGFR-AS1
JAM2
KCNJ15
TMPRSS2
LRRC3
MED15
EWSR1
HORMAD2
MAFF
SUN2
MCHR1
PRR5
LMF2
U62317.2
AKAP17A
ASMT
SH3KBP1
PRRG1
SYN1
SLC38A5
HDAC6
KCND1
HEPH
XIST
AKAP14
MT-TL1

## Sheet: Fig2A_1061_genes
PLEKHN1
AL390719.1
RNF223
PRDM16
CHD5
SPSB1
CASZ1
AL139423.1
CTRC
SLC25A34
ARHGEF19
SPATA21
PADI6
AL137127.1
KIF17
SH2D5
WNT4
EPHB2
MDS2
MYOM3
RHCE
KDF1
RPA2
AL513497.1
TMEM200B
PTPRU
MATN1
AL136115.2
AL445248.1
AL049795.2
HPCA
TMEM54
AL020995.1
TEKT2
SNIP1
ZNF684
HYI-AS1
TTC39A
AC104170.1
PODN
AL136985.3
HOOK1
RAVER2
IL12RB2
MSH4
AC092813.1
GIPC2
ADGRL4
PKN2-AS1
VCAM1
MYBPHL
PSMA5
UBL4B
KCND3
AMPD1
LINC01762
FAM72B
AC244021.1
AC239800.2
SRGAP2B
ITGA10
SV2A
CA14
AL356356.1
HORMAD1
SELENBP1
RIIAD1
S100A14
NUP210L
SHC1
MUC1
ASH1L-AS1
AL355388.2
RAB25
PAQR6
CFAP45
IGSF8
NHLH1
ITLN2
TOMM40L
AL451074.1
CD247
ADCY10
AL023755.1
NME7
AL354732.1
MYOCOS
MYOC
SLC9C2
SERPINC1
TNR
LINC01344
SHCBP1L
COLGALT2
PRG4
LINC01036
AL445483.1
ELF3
GPR37L1
GOLT1A
PLEKHA6
LRRN2
NFASC
VASH2
SMYD2
MIA3
LINC01703
ARF1
GJC2
FP700125.1
GNG4
EDARADD
WDR64
ZNF496
GCSAML
AC079779.2
AC092159.2
LINC01250
MIR7515HG
RNF144A-AS1
RNF144A
AC092687.3
TRIB2
MATN3
FKBP1B
FAM228A
GAREM2
SRD5A2
LTBP1
LINC01317
AC006369.1
ARHGEF33
LINC01121
AC020604.1
STPG4_1
AC106869.1
EML6
LINC01185
EHBP1
PELI1
AC017083.4
ANXA4
ASPRV1
AC073263.1
SLC4A5
TLX2
DQX1
TACR1
AC007681.1
TCF7L1
AC105053.1
VWA3B
AFF3
IL1R2
AC012360.3
FHL2
AC017002.3
IL36RN
CBWD2
CNTNAP5
ARHGEF4
MAP3K19
KIF5C
NEB
CCDC148
ITGB6
SLC4A10
DPP4
AC007750.1
FAP
SCN3A
SCN2A
GALNT3
AC010894.5
AC092162.2
AC074286.1
AC079305.3
ZNF385B
LINC01090
AC098617.1
DNAH7
C2orf66
PGAP1
RFTN2
MAIP1
NDUFB3
ALS2CR12
MPP4
CATIP-AS2
PRKAG3
SLC23A3
SCG2
COL4A4
UBE2F
ESPNL
AC026202.2
LHFPL4
CAND2
GALNT15
PP2D1
SGO1-AS1
RARB
ZNF860
FBXL2
HSPD1P6
SLC22A14
ENTPD3
CCK
CCDC36
U73166.1
SEMA3B-AS1
SEMA3B
LSMEM2
GRM2
ALAS1
ITIH3
IL17RD
DNAH12
CADPS
STX19
MTRNR2L12
EPHA6
ABI3BP
ZPLD1
AC063944.1
MYH15
NECTIN3
C3orf52
SLC9C1
BOC
GRAMD1C
POPDC2
HGD
STXBP5L
FBXO40
PARP15
AC112484.2
EFCC1
NPHP3-ACAD11
AMOTL2
NME9
MRPS22
AC069528.1
CPHL1P
AC093001.1
LINC02006
LEKR1
VEPH1
IQCJ-SCHIP1
IL12A
ZBBX
LRRC31
TMEM212
TMEM212-AS1
GHSR
NLGN1
VWA5B2
RPL39L
SST
FGF12
MUC4
LINC01983
HGFAC
MSX1
ACOX3
FAM184B
TLR10
KLB
AC021148.1
CHRNA9
NSUN7
DCAF4L1
BEND4
LNX1
AC024243.1
ARL9
DCK
ALB
C4orf26
STBD1
AC114801.3
FRAS1
LINC01088
C4orf22
UNC5C
AC106881.1
ARHGEF38
AC106864.2
PRSS12
SYNPO2
ANXA5
EXOSC9
AC093772.1
LARP1B
AC096711.3
PCDH18
MGARP
C4orf51
AC097372.1
SH3D19
FHDC1
SFRP2
DCHS2
FGG
GUCY1A3
RXFP1
C4orf45
NPY1R
AC116634.1
LINC02268
MYL12BP2
LINC02362
LINC02365
CASP3
FAM149A
KLKB1
F11
F11-AS1
AHRR
LINC01018
LINC02102
LINC02236
ROPN1L
ANKRD33B
LINC02150
NPR3
ADAMTS12
TTC23L
PRLR
CAPSL
RANBP3L
OSMR
CCDC152
NIM1K
AC025180.1
CDC20B
LINC02057
AC112206.2
AC116345.3
FAM169A
GCNT4
CMYA5
ANKRD34B
DHFR
MEF2C-AS1
NR2F1-AS1
FAM81B
LIX1-AS1
LINC02062
CAMK4
MCC
TH2LCRR
IL13
ZCCHC10
FSTL4
TCF7
AC104109.3
AC109454.3
REEP2
SLC23A1
SLC35A4
PLAC8L1
MYOZ3
IRGM
ZNF300P1
SLC36A3
CTB-113P19.1
FBLL1
FOXI1
AC034199.1
KCNIP1
SMIM23
AC022217.2
HMP19
C6orf201
GCNT2
AL023655.1
HIST1H2BC
HIST1H4H
LINC00240
ZSCAN12P1
ZBED9
ZNF311
HLA-W
HCG9
RPL7P4
AL662797.2
PSORS1C1
NCR3
LY6G6C
CLIC1
HSPA1B
SLC44A4
CYP21A1P
TNXA
TNXB
BRD2
DAXX
GGNBP1
AL031577.1
Z84485.1
C6orf222
RAB44
CPNE5
PI16
PRPH2
MAD2L1BP
CYP39A1
AL591242.1
PTCHD4
PKHD1
COL21A1
PTP4A1
AL589935.1
OOEP
COL12A1
FILIP1
MRAP2
NT5E
PKMP3
GJB7
CCDC162P
TRAPPC3L
FAM26E
RSPH4A
FAM184A
MOXD1
AL357060.1
AL356234.2
TPT1P4
PCMT1
AL138733.1
TIAM2
SLC22A2
KIF25
AL354892.1
CYP2W1
RADIL
RSPH10B2
AC011287.1
AC019117.1
AC005682.1
AC004540.1
KIAA0087
AC004947.1
HOXA-AS2
TRIL
AC007255.1
FAM183BP
SUGCT
AC005537.1
COBL
AC074351.1
AUTS2
GTF2IRD2
PMS2P10
ADAM22
GNGT1
AC003092.1
PPP1R9A
BAIAP2L1
C7orf61
SLC26A5
RELN
AC002384.2
LSMEM1
AC073346.1
ANKRD7
CADPS2
GPR37
AC009542.2
SVOPL
ATP6V0A4
TMEM213
KIAA1549
MGAM2
TMEM139
AC006974.2
CUL1
LINC00996
GBX1
AC009403.2
ZNF596
ARHGEF10
AC087269.1
MTMR7
SH2D4A
LZTS1
POLR3D
PIWIL2
AC107959.1
NKX3-1
HSPA8P11
RBPMS
ADAM32
ADAM18
PLAT
PXDNL
C8orf46
MYBL1
TCF24
EYA1
GDAP1
ZFHX4
AC012400.1
CALB1
LINC00534
CDH17
OSR2
SPAG1
AP003472.1
SNX31
BAALC-AS1
ANGPT1
AC104248.1
PKHD1L1
SYBU
EXT1
ENPP2
DSCC1
COL14A1
AC037486.1
AC104316.2
AC104316.1
FAM83A
FER1L6
GSDMC
EPPK1
FOXD4
CBWD1
CLCN3P1
PLAA
GVQW1
SMU1
ANKRD18B
DNAJB5-AS1
ATP8B5P
NPR2
FOXD4L5
TJP2
MAMDC2
CTSL
CTSL3P
HSD17B3
BAAT
ALDOB
TMEM246-AS1
TMEM246
AKAP2
C9orf152
TXN
ZNF618
ATP6V1G1
AL160275.1
AL354754.1
AC007066.2
OLFML2A
SLC25A25
PTPA
TOR1A
AL138781.2
CLIC3
GTPBP4
IDI2
IDI2-AS1
LINC00702
FAM208B
IL2RA
AL137145.2
ITIH2
PROSER2-AS1
UCMA
CUBN
ST8SIA6
FAM238C
MKX
AL117336.1
CXCL12
C10orf25
SYT15
AGAP12P
ASAH2
ASAH2B
PRKG1
PCDH15
SLC16A9
MYPN
HNRNPH3
HKDC1
AIFM2
AC022400.3
C10orf99
ATAD1
CFL1P1
SLC16A12
RPL17P34
TLL2
LOXL4
PSD
GSTO2
AL355512.1
PLEKHS1
ATRNL1
SPRN
AC136475.2
IFITM10
TNNT3
TRPM5
CHRNA10
OLFM5P
TRIM6
OR52N4
TMEM9B
AC079296.1
ADM
MTRNR2L8
LYVE1
AC116535.2
AC116535.1
GALNT18
SPON1
AC090099.4
SAA2-SAA4
SAA2
SAA1
LDHC
MPPED2
RCN1
CCDC73
CSTF3
KIAA1549L
AL049629.1
ABTB2
PAMR1
C11orf96
AC087521.1
EXT2
ALX4
P2RX3
AP000781.2
AP000662.2
OR5BA1P
GLYAT
GLYATL1
MRPL16
MS4A5
AP003721.1
AP003064.1
LRRN4CL
CHRM1
RCOR2
DPF2
AP000769.1
LRRC32
AP001189.4
AP003119.2
AP001767.2
AP000446.1
SYTL2
CCDC83
NAALAD2
VSTM5
AP002784.1
GPR83
AP003083.1
CASP12
AP002004.1
GRIA4
EXPH5
PIH1D2
AP002518.2
AP002518.1
NXPE4
FXYD6
TMPRSS13
SCN3B
AP003486.1
SLC6A13
B4GALNT3
FGF6
GALNT8
MIR200CHG
C1R
RIMKLB
CLEC2A
CLEC9A
AC022075.1
GPR19
RPL13AP20
LINC01559
GRIN2B
MGST1
GYS2
CASC1
AC024940.1
AC023157.1
MUC19
CNTN1
PRICKLE1
AC079601.1
COL2A1
FKBP11
DDN
AC125611.4
KCNH3
TMPRSS12
SOAT2
AMHR2
FLJ12825
IL23A
RDH16
TAC3
INHBC
DDIT3
DTX3
AVIL
MSRB3
GRIP1
LINC01481_1
TSPAN8
LGR5
AC078923.1
AC027288.3
MGAT4C
LINC01619
NTN4
CFAP54
AC007656.1
ANO4
PRDM4
WSCD2
MYO1H
DTX1
SDS
AC069234.1
HNF1A
AC026333.3
HIP1R
SAP18
LINC01076
ATP8A2
WDR95P
ZAR1L
SOHLH2
CCDC169
AL354809.1
LINC02341
TNFSF11
DNAJC15
LINC00284
HTR2A
DCT
CLDN10
DZIP1
EFNB2
MYO16
COL4A2-AS1
LINC00346
GRTP1
AL355075.4
REM2
RNF212B
AL136295.4
PRKD1
AL121852.1
MIPOL1
AL132639.3
AL627171.2
NID2
FERMT2
AL158801.2
C14orf37
SYT16
HSPA2
SPTB
RDH12
SLC10A1
SMOC1
SYNDIG1L
LINC02288
AL133523.1
AL118558.1
RN7SL472P
AMN
LINC00605
CKB
AL133367.1
FAM189A1
C15orf57
RMDN3
AC090527.2
AC068722.1
FGF7
GABPB1
AC066613.2
AC023906.5
MYO5C
LDHAL6B
IGDCC3
MEGF11
SMAD3
GRAMD2
LINC02259
C15orf59
GOLGA6A
ADAMTS7P3
AC104758.2
ADAMTS7
ARNT2
MESDC2
ACAN
RHCG
AC116903.2
RGMA
CERS3
RHBDL1
BAIAP3
AJ003147.2
AC004224.2
PLA2G10
DNAH3
ANKS4B
PDZD9
VWA3A
ERN2
SLC5A11
GSG1L
AC145285.5
NPIPB9
ATP2A1
MIR762HG
CLUHP3
AC142381.3
AC142381.1
AC145350.2
NKD1
AC026461.3
MT1A
CMTM2
HSD11B2
CARMIL2
PKD1L3
CMC2
CENPN
C16orf46
AC092142.1
ADAD2
TUSC5
P2RX5-TAX1BP3
TEKT1
ALOX12P2
ALOX12-AS1
AC113189.2
CHRNB1
AC016876.1
SOX15
KCNAB3
SPDYE4
NTN1
RCVRN
ADPRM
SNORD3B-1
KCNJ12
PYY2
SLC6A4
UTP6
AC005899.8
CDK5R1
AC015849.5
ARHGAP23
LINC00672
FBXO47
AC091178.1
TCAP
IGFBP4
GAST
HAP1
NKIRAS2
ZNF385C
HSPB9
PSMC3IP
LINC00671
AC068675.1
ITGA2B
AC008105.2
MAP3K14-AS1
MAPT-AS1
MAPT
HOXB8
HOXB9
NGFR
AC005920.1
LPO
MPO
TSPOAP1
AC005702.4
CA4
RGS9
AC087289.3
RBFOX3
AC120024.1
BAHCC1
AP001011.1
MYL12A
AP005329.1
AP001025.3
ZNF521
AC012254.2
AC091020.1
LINC01415
CPLX4
AC036176.1
SERPINB2
SERPINB10
AC100863.1
PLPPR3
PRTN3
AC027307.3
AMH
AES
ZFR2
CCDC94
LRG1
TINCR
PSPN
GTF2F1
AC011491.1
AC011511.5
ICAM4
ZNF433
MAST1
DAND5
NFIX
CYP4F12
CIB3
PLVAP
TMEM221
KCNN1
AC011448.1
YJEFN3
AC011477.7
ZNF730
HPN-AS1
LGI4
DMKN
KIRREL2
CATSPERG
LGALS4
AC008982.1
CNTD2
MIA-RAB4B
AXL
AC243967.1
CABP5
SULT2B1
FAM83E
SPACA4
PPP1R15A
DHDH
AC008687.1
TEAD2
ADM5
CPT1C
ATF5
KLK10
CACNG6
TARM1
IL11
RPL28
UBE2S
SBK3
NLRP9
NRSN2
SDCBP2-AS1
TGM6
ADAM33
BMP2
LAMP5
PAK5
SNAP25-AS1
OTOR
OVOL2
MIR663AHG
FRG1CP
EFCAB8
MYH7B
FER1L4
CNBD2
DLGAP4-AS1
MANBAL
KIAA1755
JPH2
LINC01260
KCNS1
MATN4
RBPJL
DNTTIP1
ZNF663P
AL035685.1
KRT18P4
SNAI1
LINC01271
TUBB1
AF127936.1
MIR99AHG
JAM2
URB1-AS1
AP000317.2
CBR1
CHAF1B
TMPRSS2
ZBTB21
LINC00334
FTCD
DUXAP8_1
LINC01660
FAM230A
MRPL40
MED15
GGTLC2
KIAA1671
CRYBB3
MYO18B
Z93930.2
ZNRF3
HORMAD2-AS1
SLC5A1
AL021937.1
AL021937.4
APOBEC3B
APOBEC3D
RBX1
AL035681.1
POLDIP3
PIM3
IL17REL
IL3RA
AL683807.1
XG
EGFL6
GPM6B
MAP3K15
MAP7D2
APOO
PCYT1B
AF241726.2
SYTL5
CXorf36
RGN
SLC38A5
KCND1
AC233976.1
MTRNR2L10
HEPH
DLG3
AKAP14
ZDHHC9
FRMD7
PNCK
MT-TV
MT-RNR2

## Sheet: Fig2A_620_genes
AL645608.8
HES4
ISG15
AGRN
THAP3
FBXO6
ANO7L1
PNRC2
IL22RA1
TMEM50A
AL445490.2
IFI6
AL445490.1
PHACTR4
SRSF4
NKAIN1
RNF19B
ADPRHL2
RRAGC
PIK3R3
LINC01358
CYP2J2
IFI44L
IFI44
AC104837.2
GNG5
GTF2B
GBP3
GBP1
GBP7
GBP4
GBP1P1
FNDC7
MOV10
NBPF7
HIST2H2AA3
HIST2H2BE
APH1A
PRPF3
ADAMTSL4-AS1
AL450992.1
CHRNB2
ADAR
RUSC1
DAP3P1
OR6K5P
IFI16
AL592295.3
BLZF1
CCDC181
SELL
RABGAP1L
KIAA0040
ANGPTL1
RGL1
SWT1
CFH
AL512306.2
FAM72A
SRGAP2
CR1L
FAM71A
RPS6KC1
AIDA
LGALS8
ACTN2
AL390728.5
LINC00487
NRIR
CMPK2
RSAD2
OTOF
NRBP1
EIF2AK2
AC092650.1
PNPT1
NAGK
NAT8
ALMS1P1
NAT8B
VAMP5
ST3GAL5
NEURL3
ARID5A
FOXD4L1
RAB3GAP1
RBM43
NMI
ARL6IP6
TANK
AC009299.3
GCG
IFIH1
KCNH7
SSB
AC009948.1
STAT1
SPATS2L
CFLAR
CASP10
CCNYL1
RUFY4
CXCR2P1
TMBIM1
DNPEP
AC009950.1
SP110
SP140L
SP100
AC010149.1
GRIP2
TRANK1
MYD88
TTC21A
CSRNP1
CCR3
TREX1
UBA7
ITIH4
AC006254.1
TMEM110-MUSTN1
TMEM110
DCP1A
HESX1
EIF4E3
C3orf38
NSUN3
ATG3
PLA1A
PARP9
DTX3L
PARP14
ACKR4
XRN1
PLSCR4
PLSCR2
PLSCR1
LINC00880
TNFSF10
LINC02068
AC092920.1
MFN1
LAMP3
YEATS2
DGKG
RTP4
AC072022.2
TNK2-AS1
AC024560.1
RUBCN
FYTTD1
CPEB2
CD38
LAP3
AC006160.1
PI4K2B
AC116049.2
STAP1
AC021180.1
BTC
PPEF2
AC112719.2
ART3
CXCL10
CXCL11
SCARB2
RASGEF1B
AC116631.1
PPM1K
AC107067.1
HERC6
HERC5
NCOA4P2
LINC01378
SCLT1
C4orf33
IL15
SMARCA5
MMAA
FNIP2
RAPGEF2
ANXA10
DDX60
DDX60L
VEGFC
IRF2
AC099343.3
TLR3
PAPD7
PDZD2
LIFR
RICTOR
ANXA2R
GPBP1
SCAMP1-AS1
LMNB1
C5orf56
IRF1
C5orf15
JADE2
HTR4
TIMD4
HAVCR1
C5orf58
AL357054.4
RIPK1
GMPR
DEK
HLA-V
MICD
TRIM31
TRIM26
HLA-E
HCG27
MICB
AL662899.1
AL662899.2
MPIG6B
C4A
C4A-AS1
C4B
C4B-AS1
CYP21A2
HLA-DOB
TAP2
PSMB8
PSMB9
TAP1
PPP1R2P1
BAK1
ETV7
PXT1
FGD2
CMTR1
GTPBP2
MB21D1
FAM46A
DOPEY1
AKIRIN2
GABRR1
NR2E1
FAM26F
NCOA7
AKAP7
SLC2A12
AL049844.1
RAET1E
DYNLT1
TAGAP
AL078604.2
CHST12
USP42
C1GALT1
IGF2BP3
NFE2L3
NOD1
NT5C3A
PSMA2
BLVRA
ZNF107
SAMD9
SAMD9L
TRIM56
PSMC2
ATXN7L1
TMEM140
CNOT4
NUP205
ZC3HAV1
PARP12
MKRN1
GIMAP4
NUB1
WDR86
DEFB1
PDGFRL
TNFRSF10A
PPP2R2A
CHRNA2
IDO2
AP001574.1
EBAG9
DERL1
AC105202.1
LY6E
GSDMD
PARP10
JAK2
CD274
IFNB1
IFNA14
IFNA13
IFNA2
IFNA8
IFNA1
DDX58
DNAJA1
BAG1
CHMP5
PAX5
RORB
FRMD3
FAM120AOS
TDRD7
STX17
ERP44
KIAA1958
TMEM268
MVB12B
ZBTB43
TOR1B
LARP4B
AL450322.2
KLF6
IL15RA
USP6NL
OPTN
NSUN6
ARL5B
DNAJC1
YME1L1
MASTL
RTKN2
PPA1
IFIT2
IFIT3
IFIT1B
IFIT1
IFIT5
PCGF5
CPEB3
SLC25A28
NT5C2
DUSP5
CASP7
IFITM2
IFITM1
AC136475.1
IFITM3
IRF7
TRIM21
HBG2
TRIM5
TRIM22
SCUBE2
PLEKHA7
SAA4
PRRG4
MDK
AMBRA1
AGBL2
SMTNL1
UBE2L6
AP000442.2
PATL1
AP000640.2
RARRES3
HRASLS2
PLA2G16
PYGM
BATF2
RELA
RAD9A
UNC93B1
AP000808.1
IL18BP
KCTD14
PANX1
ENDOD1
TMEM123
CASP1
CARD16
AP000757.1
TMPRSS4-AS1
NDUFA9
LAG3
CD69
BCL2L14
AC004241.1
RHEBL1
CSRNP2
STAT2
RBMS2
NEMP1
STAT6
USP15
TRAFD1
OAS1
AC004551.1
OAS3
OAS2
HNF1A-AS1
OASL
UBC
BRCA2
EPSTI1
PHF11
LGMNP1
STK24
TNFSF13B
AL138694.1
TOX4
LRP10
PSME1
PSME2
RNF31
IRF9
TINF2
SNX6
BAZ1A
AL133163.1
CDKL1
SAV1
TMX1
LINC00640
SAMD4A
PSMA3
MAX
TMEM229B
ENTPD5
SPTLC2
SNW1
LGMN
IFI27
CCNK
SLC25A47
WARS
ZBTB42
ATP10A
EHD4
TMEM62
TRIM69
DUOX2
UNC13C
TRIP4
PML
PSMA4
EFL1
ISG20
HAPLN3
TTC23
MEF2A
AC108134.2
RMI2
SOCS1
AC099489.1
TXNDC11
RBBP6
IL27
NUPR1
TMEM219
AC142381.4
N4BP1
AC007728.2
CETP
TRADD
FBXL8
EXOC3L1
MLKL
KARS
DNAAF1
AC129507.1
ANKFY1
SLC52A1
AC087500.1
XAF1
FBXO39
MYH3
LGALS9
AC116407.2
CCL8
AC022916.1
SLFN13
SLFN12L
AC015911.3
HEATR9
AC015849.1
CCL5
RDM1
CNP
DHX58
IFI35
TMEM106A
AC007993.3
ARHGAP27
KPNB1
CALCOCO2
UBE2Z
C17orf67
TRIM25
RNF43
2004-09-01
BRIP1
TLK2
SSTR2
H3F3B
AANAT
LGALS3BP
RNF213
AC124319.2
AC110285.1
CD7
SECTM1
SMCHD1
RAB12
C18orf8
RNF138
GAREM1
MEP1B
TCF4
PMAIP1
ZCCHC2
CNDP2
CNDP1
TICAM1
C19orf66
CACNA1A
ADGRE5
RAB8A
AC008894.2
HSH2D
CCDC194
BST2
BISPR
ATP13A1
ZNF101
FFAR2
ZBTB32
IFNL3
IFNL2
IFNL1
LRFN1
LGALS17A
AC005515.1
AC093063.1
CEACAM1
LYPD5
NECTIN2
BLOC1S3
PRKD2
SLC8A2
NAPA-AS1
NAPA
PLEKHA4
TULP2
AC026803.2
FLT3LG
MED25
PTOV1-AS1
IL4I1
NUP62
NAPSB
KLKP1
ZNF702P
KIR2DL4
NRSN2-AS1
RBCK1
PTPRA
SIGLEC1
PANK2
AL121892.1
RRBP1
CTNNBL1
PLCG1-AS1
CD40
ELMO2
STAU1
ZNFX1
KCNB1
B4GALT5
RNF114
ZBP1
AL357033.3
OGFR
HELZ2
USP25
MIR155HG
MX2
MX1
AP001610.1
AGPAT3
BCL2L13
USP18
AC008079.1
HIRA
USP41
FAM230B
RFPL3S
RTCB
FBXO7
Z95114.3
APOL3
APOL2
APOL1
GTPBP1
APOBEC3A
APOBEC3C
APOBEC3F
APOBEC3G
APOBEC3H
CACNA1I
SELENOO
SCO2_2
DHRSX
ZBED1
MSL3
ACOT9
SAT1
USP11
HDX
DIAPH2-AS1
ARMCX1
C1GALT1C1
ELF4
FIRRE
FAM122C
FMR1
CSAG2
CSAG3
MT-RNR1

## Sheet: Fig2A_440_genes
WASH7P
NADK
RUNX3
AL138787.2
STK40
ZC3H12A
TESK2
NASP
MOB3C
LINC01359
MIER1
MCOLN2
SH3GLB1
PTGES3P1
GBP2
GBP5
MFSD14A
SLC16A4
AL603832.3
PPM1J
AC239800.3
AC241585.2
LINC01138
PLEKHO1
MCL1
RFX5
SLC27A3
FAM189B
SEMA4A
AIM2
SLAMF1
AL121985.1
SLAMF7
USF1
DEDD
SFT2D2
TBX19
AL139142.1
ANKRD45
SMG7
RGS1
CDC73
CFHR3
DENND1B
AL512306.3
CDK18
ELK4
RAB29
IKBKE
ATF3
BATF3
AL591895.1
UBXN2A
RASGRP3
GALM
SOS1
PLEKHH2
B3GNT2
TIA1
IL1RN
AC012363.1
RALB
SAP130
GPD2
LRP2
CASP8
BARD1
WDFY1
SPHKAP
TRIP12
SP140
AC009949.1
INPP5D
KAT2B
AC105749.1
XIRP1
LIMD1
SHISA5
PARP3
ARHGEF3
BBX
CD47
SIDT1
CD80
DNAJC13
PLCH1
TIPARP
CCNL1
GNB4
FAM53A
AC104662.2
ARAP2
RHOH
UBA6
CDKL2
CXCL9
CXCL13
PRDM8
HPSE
FAM175A
AFF1
DAPP1
INTS12
MCUB
C4orf32
LARP7
CAMK2D
LINC00499
OTUD4
ACSL1
SLC12A7
AC010491.1
LINC02100
DROSHA
CARD6
AC025171.1
PARP8
IL31RA
ELOVL7
TMEM171
GLRX
CAST
ERAP1
AC116347.1
STARD4
TMED7-TICAM2
LVRN
AC116366.1
ADRB2
RBM22
MAT2B
SERPINB1
SERPINB9
FAM8A1
C6orf62
RIPOR2
TRIM38
BTN3A1
BTN3A3
HLA-F
AL645929.1
HLA-J
HLA-C
HLA-B
LTA
TNF
ABHD16A
CFB
TAPBP
UHRF1BP1
PANDAR
KIF6
UBR2
CD2AP
PAQR8
FAM135A
EPHA7
AL080314.2
CEP57L1
CD164
DDO
SLC22A16
RNF217
TNFAIP3
AL591397.1
PEX3
PHACTR2
PLAGL1
STX11
SYTL3
DLL1
SCIN
SNX10
AC004988.1
ANKIB1
ASB4
STAG3
CCDC71L
COG5
SLC26A4-AS1
SLC26A4
AC018638.4
C7orf49
GSTK1
TCAF2
AC099548.2
AC006974.1
AC073111.4
GIMAP2
PAXIP1-AS2
CLDN23
AC100849.1
PPP3CC
RNF122
IDO1
AC007991.3
AC007991.4
SNTG1
CLVS1
AC025524.2
VCPIP1
HNF4G
IL7
AC083837.1
IMPA1
RIPK2
NBN
DECR1
AC010834.1
PLEKHF2
RNF19A
BAALC-AS2
RIMS2
NUDCD1
INSL6
PDCD1LG2
RIC1
IFNW1
GCNT1
TLE4
NTRK2
GOLM1
SEMA4D
SUSD3
AAED1
TRIM14
GRIN3A
AL162414.1
STOM
DENND1A
SETX
TRAF2
CACNB2
ABI1
ACBD5
RET
AGAP5
SH2D4B
LIPM
ANKRD22
TNKS2-AS1
TNKS2
MYOF
BLNK
ITPRIP
ACSL5
AC136475.5
ASCL2
TRIM34
CNGA4
DENND5A
HPS5
ANO5
MUC15
LMO2
ACP2
SERPING1
AP001258.1
FAM111A
SLC15A3
NXF1
POLA2
AP5B1
AP002992.1
CPT1A
UVRAG
NDUFC2-KCTD14
FUT4
PIWIL4
FAM76B
MAML2
BIRC3
BIRC2
CASP4
ZC3H12C
ARHGAP20
USP28
SIDT2
GRAMD1B
SLC6A12
PARP11
AC005833.3
TAPBPL
NECAP1
ARNTL2
SMCO2
CCDC184
TEX49
TESPA1
BAZ2A
STAC3
HELB
IFNG
LINC02384
PLEKHG7
FGD6
CDK17
EID3
WASHC4
USP30-AS1
SPATA13_1
PARP4
USPL1
CCNA1
NHLRC3
ELF1
SLC25A30
ACOD1
MYCBP2
GPR180
CHD8
THTPA
GZMB
NPAS3
PSMA6
L2HGDH
GCH1
ZFYVE26
RGS6
LIN52
VRTN
C14orf159
AL157871.2
WDR25
EXOC3L4
SPTBN5
GANC
DUOXA2
C15orf48
SQOR
SPPL2A
LYSMD2
LACTB
RAB8B
CSNK1G1
AC027228.3
STARD5
WHAMM
ADAMTSL3
AC005736.2
AC009133.1
MVP
ZNF267
ABCC11
PAPD5
AC007608.3
CYLD
MT2A
MT1M
NLRC5
CX3CL1
CTRL
AC040162.1
PSMB10
SMPD3
AC105411.1
RILP
AC004771.1
SCIMP
RNASEK-C17orf49
NOS2
CCL7
SLFN5
AC060766.7
SLFN12
CCL4
CCL3L1
DDX52
TBC1D3C
MLLT6
AC080112.2
STAT3
LSM12
VEZF1
MAP2K6
UNK
UBALD2
RHBDF2
HEXDC
L3MBTL4
AP005264.6
DCC
LINC01539
MALT1
ANKRD24
CDKN2D
JAK3
AC079466.1
AKT2
CXCL17
AC115522.1
ZNF224
VSIG10L
CACNG8
AC245884.11
KIR3DL1
PSMF1
C20orf141
GNRH2
AL356414.1
RIN2
TGIF2
TGIF2-C20orf24
TLDC2
SAMHD1
TOP1
NCOA3
RBM11
C21orf91
MAP3K7CL
MORC3
SLC37A1
TUBA8
ASPHD2
CCDC117
SFI1
APOL6
APOL4
AL021707.3
AL022318.4
AL022238.4
TTC38
SCO2_1
TYMP
ODF3B
KLHDC7B
MAPK8IP2
ACE2
AC131011.1
CXorf21
CXorf38
GRIPAP1
AMER1
LRCH2
LINC01285
CUL4B
THOC2
SLITRK2
CSAG1
ABCD1

## Sheet: Fig2C_79_genes
IFNW1
ACOD1
ZC3H12A
MCOLN2
GBP2
GBP5
SEMA4A
AIM2
SLAMF1
SLAMF7
RGS1
DENND1B
RAB29
IKBKE
SOS1
IL1RN
CASP8
WDFY1
INPP5D
PARP3
CD47
CD80
CXCL9
CXCL13
OTUD4
IL31RA
ERAP1
SERPINB9
TRIM38
BTN3A1
BTN3A3
HLA-F
HLA-C
HLA-B
LTA
TNF
CFB
TAPBP
CD164
TNFAIP3
DLL1
IDO1
IL7
RIPK2
NBN
PDCD1LG2
SEMA4D
TRIM14
TRAF2
BLNK
TRIM34
SERPING1
SLC15A3
BIRC3
BIRC2
CASP4
TESPA1
IFNG
ELF1
GZMB
PSMA6
GCH1
SPPL2A
CYLD
NLRC5
CX3CL1
PSMB10
SCIMP
NOS2
CCL7
CCL4
CCL3L1
STAT3
MAP2K6
RHBDF2
MALT1
JAK3
KIR3DL1
SAMHD1

## Sheet: Fig3A_302_genes
ISG15
AGRN
THAP3
FBXO6
TMEM50A
AL445490.2
IFI6
AL445490.1
RNF19B
ADPRHL2
IFI44L
IFI44
GTF2B
GBP3
GBP1
GBP7
GBP4
GBP1P1
MOV10
HIST2H2AA3
ADAR
IFI16
AL592295.3
BLZF1
RABGAP1L
ANGPTL1
CR1L
AIDA
LINC00487
NRIR
CMPK2
RSAD2
OTOF
EIF2AK2
PNPT1
VAMP5
NEURL3
ARID5A
NMI
IFIH1
STAT1
SPATS2L
CFLAR
CASP10
RUFY4
CXCR2P1
DNPEP
AC009950.1
SP110
SP140L
SP100
AC010149.1
GRIP2
MYD88
TREX1
UBA7
HESX1
PLA1A
PARP9
DTX3L
PARP14
XRN1
PLSCR1
LINC00880
TNFSF10
LINC02068
YEATS2
RTP4
CD38
LAP3
PI4K2B
AC116049.2
BTC
ART3
CXCL10
CXCL11
SCARB2
PPM1K
AC107067.1
HERC6
HERC5
LINC01378
SCLT1
C4orf33
IL15
MMAA
DDX60
DDX60L
TLR3
ANXA2R
GPBP1
SCAMP1-AS1
C5orf56
IRF1
JADE2
RIPK1
GMPR
TRIM31
TRIM26
HLA-E
MICB
C4A
C4A-AS1
C4B-AS1
HLA-DOB
TAP2
PSMB8
PSMB9
TAP1
PPP1R2P1
ETV7
PXT1
CMTR1
GABRR1
FAM26F
DYNLT1
NFE2L3
NOD1
NT5C3A
PSMA2
BLVRA
SAMD9
SAMD9L
TRIM56
TMEM140
ZC3HAV1
PARP12
GIMAP4
NUB1
PDGFRL
DERL1
AC105202.1
LY6E
GSDMD
PARP10
JAK2
CD274
IFNB1
IFNA2
IFNA8
IFNA1
DDX58
DNAJA1
CHMP5
FAM120AOS
TDRD7
ERP44
TOR1B
IL15RA
OPTN
DNAJC1
PPA1
IFIT2
IFIT3
IFIT1B
IFIT1
IFIT5
SLC25A28
DUSP5
CASP7
IFITM2
IFITM1
AC136475.1
IFITM3
IRF7
TRIM21
TRIM5
TRIM22
MDK
SMTNL1
UBE2L6
RARRES3
HRASLS2
BATF2
RELA
UNC93B1
IL18BP
PANX1
CASP1
CARD16
NDUFA9
LAG3
BCL2L14
RHEBL1
STAT2
USP15
TRAFD1
OAS1
AC004551.1
OAS3
OAS2
OASL
UBC
BRCA2
EPSTI1
PHF11
TNFSF13B
PSME1
PSME2
RNF31
IRF9
SNX6
AL133163.1
TMX1
PSMA3
MAX
TMEM229B
SPTLC2
LGMN
IFI27
SLC25A47
WARS
ATP10A
TMEM62
TRIM69
PML
PSMA4
ISG20
HAPLN3
TTC23
RMI2
SOCS1
IL27
TMEM219
N4BP1
TRADD
MLKL
KARS
ANKFY1
XAF1
LGALS9
AC116407.2
CCL8
AC022916.1
SLFN12L
CNP
DHX58
IFI35
TMEM106A
C17orf67
TRIM25
TLK2
SSTR2
H3F3B
LGALS3BP
RNF213
SECTM1
C18orf8
CNDP2
C19orf66
CACNA1A
HSH2D
CCDC194
BST2
BISPR
ZBTB32
IFNL3
IFNL2
IFNL1
LGALS17A
AC005515.1
AC093063.1
CEACAM1
NECTIN2
BLOC1S3
NAPA
PLEKHA4
FLT3LG
IL4I1
NUP62
KIR2DL4
RBCK1
PTPRA
SIGLEC1
CTNNBL1
ELMO2
ZNFX1
RNF114
ZBP1
OGFR
HELZ2
MIR155HG
MX2
MX1
AP001610.1
USP18
HIRA
FBXO7
APOL3
APOL2
APOL1
GTPBP1
APOBEC3A
APOBEC3F
APOBEC3G
SCO2_2
ACOT9
SAT1
FAM122C
CSAG2
CSAG3
MT-RNR1

## Sheet: Fig3A_363_genes
TBC1D3C
IFNG
IFNW1
LINC01539
AL138787.2
AC007608.3
AC007991.4
AC027228.3
AC006974.1
C20orf141
ASB4
AC025524.2
LINC00499
KIR3DL1
VRTN
AC010834.1
PANDAR
AL080314.2
LIPM
AL603832.3
AP002992.1
GZMB
RET
AL591397.1
SLITRK2
AL356414.1
SPHKAP
AC245884.11
MUC15
AC079466.1
CCL4
AP005264.6
AC136475.5
IL1RN
AIM2
AL021707.3
AL162414.1
AC009949.1
XIRP1
GRIN3A
ANKRD22
AL022238.4
TGIF2-C20orf24
AC083837.1
EXOC3L4
CCL3L1
CXCL13
CFB
SLC26A4-AS1
MCOLN2
AL157871.2
LTA
DUOXA2
DCC
CX3CL1
LRP2
SP140
AL022318.4
PLEKHG7
AL139142.1
INSL6
WASH7P
RIPOR2
NOS2
NTRK2
CCNA1
SLC26A4
ABCC11
SLAMF7
TNF
KLHDC7B
TEX49
RBM11
ANKRD45
BAALC-AS2
SLC22A16
AC105749.1
CTRL
SCIN
GNRH2
RGS1
CACNG8
MT1M
MAP2K6
SLAMF1
AC104662.2
AL512306.3
EPHA7
SIDT1
RGS6
AC012363.1
SNTG1
AC116366.1
AC131011.1
CNGA4
LINC02384
CD80
TUBA8
ATF3
SNX10
AL121985.1
RIMS2
SERPINB9
AC004988.1
SERPING1
AC115522.1
SEMA4A
CXorf21
SMCO2
AC010491.1
GRAMD1B
ELOVL7
SH2D4B
LRCH2
RHOH
KIF6
CFHR3
STAC3
SEMA4D
BIRC3
SLC6A12
CDKL2
LINC01359
HNF4G
IL7
LINC01285
AL645929.1
ZC3H12A
VSIG10L
BTN3A3
HLA-F
MAP3K7CL
PLCH1
GIMAP2
PIWIL4
HPSE
AC004771.1
TNFAIP3
AC100849.1
AC009133.1
AC005736.2
STX11
HELB
LVRN
NPAS3
AC116347.1
AC105411.1
FAM53A
ANO5
BLNK
SCIMP
STARD5
SLFN5
DENND1B
DAPP1
AC099548.2
MT2A
RNASEK-C17orf49
SLC27A3
CLVS1
BTN3A1
RUNX3
ACSL1
DLL1
PAQR8
AC018638.4
FUT4
SLC16A4
AC073111.4
SMPD3
JAK3
ANKRD24
NBN
TCAF2
LMO2
SIDT2
KAT2B
PRDM8
ARHGAP20
HLA-J
PDCD1LG2
TESPA1
RASGRP3
TLE4
SPATA13_1
L2HGDH
PARP8
GPR180
AC241585.2
TIPARP
HEXDC
NHLRC3
ADRB2
STARD4
AC239800.3
C21orf91
AMER1
HLA-C
ACP2
ANKIB1
CXCL17
AGAP5
GALM
GPD2
MAPK8IP2
FAM8A1
CLDN23
TESK2
ZC3H12C
WDFY1
ARAP2
GNB4
OTUD4
ZFYVE26
GCNT1
ARHGEF3
CDK18
MAML2
AL591895.1
HLA-B
LINC01138
ABCD1
SPTBN5
ELF1
STOM
ZNF267
FAM111A
CASP8
DENND5A
TBX19
PARP4
AC025171.1
NADK
UHRF1BP1
TAPBPL
ADAMTSL3
DENND1A
INPP5D
MYCBP2
RIN2
B3GNT2
CYLD
FAM135A
TTC38
BARD1
CACNB2
PARP11
WASHC4
PAPD5
PLEKHO1
USP28
SERPINB1
SYTL3
RAB8B
ACSL5
BBX
SFT2D2
NDUFC2-KCTD14
STAG3
CDKN2D
C6orf62
CCDC71L
SLC25A30
VCPIP1
UVRAG
SETX
CXorf38
RAB29
BAZ2A
NXF1
CAMK2D
MIER1
FAM189B
LIN52
TOP1
CD2AP
FAM76B
RILP
THTPA
SPPL2A
C4orf32
PLEKHH2
BIRC2
MLLT6
RFX5
ERAP1
TIA1
PLAGL1
UBA6
PPP3CC
CARD6
TNKS2
CD164
FAM175A
MCL1
SOS1
MFSD14A
MORC3
HPS5
PARP3
RNF19A
ITPRIP
CCNL1
MAT2B
PLEKHF2
RIC1
GANC
IMPA1
TGIF2
FGD6
LIMD1
AP001258.1
CDC73
AFF1
RNF217
CAST
CDK17
STAT3
WHAMM
NCOA3
STK40
ACBD5
PAXIP1-AS2
L3MBTL4
SFI1
SLC12A7
GRIPAP1
VEZF1
ELK4
DNAJC13
ZNF224
ABI1
DDX52
TMED7-TICAM2
TRIP12
AAED1
UBR2
UBXN2A
PEX3
SAP130
PHACTR2
CPT1A
CSNK1G1
CUL4B
LARP7
MYOF
INTS12
USPL1
CHD8
COG5
MALT1
SH3GLB1
NASP
CCDC117
MVP
NECAP1
SMG7
UNK
DEDD
THOC2
DROSHA
RBM22
AKT2

## Sheet: Fig3A_132_genes
AL157871.4
AC026954.2
AL133375.1
AC011365.2
AC138904.1
BNIP3P11
A1CF
EFNA2
SPTA1
AL512638.2
AC025165.3
OR52K3P
DUXAP9
LINC01506
AL360181.3
AC087292.1
ELOVL3
PDXDC2P
PRKCG
AL121594.3
PSMB8-AS1
AC087623.3
AC007283.1
XAGE1A
AC060766.4
AC133065.2
AC011997.1
CBR3
AC015912.3
TIMM10
AC025682.1
ADAP1
SBK1
AC009126.1
AC092368.3
CDC7
FANCA
IL10RB-AS1
REC8
HOXB5
C19orf12
AL445524.1
ICAM1
PROCR
MSRB1
RAB24
AC006449.2
GCA
TIMP1
BCAP29
TEX30
LINC00623
SERTAD1
INAFM1
HM13
ATOX1
PSMB3
MVB12A
DTNBP1
CCND3
SNX15
C4orf36
MIIP
TMEM255B
TMEM179B
FBXO44
ETHE1
EDF1
TMEM126B
CDADC1
MAD2L2
MED24
POLB
PUS3
B4GALT4
RNF181
DYRK4
ANKRD10
SETD6
AKIP1
AC093484.4
RAB4B
LINC00869
TMEM109
LENG1
TCIRG1
MRPS18A
CCDC9
GSTO1
ENTPD6
PRELID1
SSR4
C4orf3
ZFAS1
UBFD1
TOMM7
PPIB
TNIP2
TAF8
RPL36AL
NDUFS2
CHMP4A
ENY2
RBM4
HSCB
SLC35C2
NANS
MED27
PAF1
SEM1
HK1
PDIA3
LSM8
ZNF672
EIF2S2
EMC7
CD81
HAX1
UXT
PSMB4
SERTAD3
SZRD1
LMAN2
KIAA0368
ELF2
ATP6V0E1
STX5
BRD7
NUP93
EWSR1
ZNF410
RBM17

[truncated: 5 more sheets: Fig4_IFNlambda1_target_genes, Fig4_IFNalpha_target_genes, Fig4_IFNbeta_target_genes, Fig4_IFNgamma_target_genes, Fig6_Interactions]
